# Supplementary material for: Computational Study of Catalytic Urethane Formation
Source: Polymers (Basel). 2021 Dec 21;14(1):8. doi: 10.3390/polym14010008 (PMC8747140; doi:10.3390/polym14010008)
Supplement: Supplementary file 1 [file polymers-14-00008-s001.zip]

Archive with 1 entries (1 files):
- polymers-1509272-supplementary.pdf
